# Supplementary material for: Variation in inbreeding depression within and among Caenorhabditis species
Source: bioRxiv. 2025 Jun 7:2025.06.04.657873. Preprint. [Version 1] doi: 10.1101/2025.06.04.657873 (PMC12157486; doi:10.1101/2025.06.04.657873)
Supplement: Supplement 1 — Table S1. SibMatingExperiment.csv Raw data reporting the results of the 1200 sibmating experiments described in the manuscript. For each experiment, the table reports the experiment number (used to blind the experimenters to the strain identity), an identifier for the worm picker who carried out the experiment, and the worm strain and species. The result for each experiment is recorded as the last generation of the experiment in which the strain was observed alive. The status column indicates whether the strain died in that last recorded generation (status = 1) or whether it was still alive (status = 0). The columns Copulation, LaidEmbryos, and Young Adults record for each experiment whether in the final generation the line successfully copulated, laid embryos, and produced offspring that developed to the Young Adult stage. The data in this file underlie Figure 1 and Table 1. Table S2. RegressionResults.csv For each parameter (A, B) and each trait (Reproduction, Copulation, Fertility, Growth), the table reports the estimate, standard error, t-statistic, and p-value for each of the 11 isolates. For inbreeding load B, the table also shows p-values estimated from 10,000 simulations under the null hypothesis of no load. Table S3. RelativeFitnessData.csv For each of 120 individual females tracked through their reproductive lives, the table reports the strain, species, experimental plate, and number of male and female adults that developed from each of eight 8-hour time blocks. For example, columns 1F and 1M record the Female and Male progeny that developed to adulthood from embryos laid during the 1st time block. These data underlie Figure 2. Table S4. ScannerFitnessData.csv For each of 59 experimental plates tracked by flatbed scanner for population growth, the table records the genotype (treatment), the phenotype (sd_hours_to_starve, hours to resource exhaustion, measured as the peak of the standard deviation of pixel intensity), the replicate plate for the treatment ( [file media-1.zip › ReviewSupplement/TableS4.ScannerFitnessData.csv]

treatment	sd_hours_to_starve	rep	scanner	pos
QG1819 self	84.91666667	1	5	4
QG1819 self	86.08333333	2	5	9
QG1819 self	85.86666667	3	6	3
QG1819 self	90.01666667	9	7	7
QG1819 self	94.86666667	6	7	3
QG1819 self	79.95	7	7	5
QG1819 self	81.08333333	10	8	9
QG1819 self	94.8	4	7	1
QG1819 self	79.98333333	8	7	6
QG1819 self	89.8	5	7	1
QG1819_m_QG1892_f cross	97.86666667	3	5	3
QG1819_m_QG1892_f cross	109.0166667	6	6	7
QG1819_m_QG1892_f cross	125.0833333	8	7	9
QG1819_m_QG1892_f cross	99.95	5	6	5
QG1819_m_QG1892_f cross	107.9833333	7	7	6
QG1819_m_QG1892_f cross	129.8333333	2	5	2
QG1819_m_QG1892_f cross	104.8333333	9	8	2
QG1819_m_QG1892_f cross	99.08333333	10	8	9
QG1819_m_QG1892_f cross	115.8	1	5	1
QG1819_m_QG1892_f cross	103.8666667	4	6	3
QG1819_m_QG1892_f F1	87.86666667	4	7	3
QG1819_m_QG1892_f F1	83.95	5	7	5
QG1819_m_QG1892_f F1	88.05	7	7	8
QG1819_m_QG1892_f F1	79.8	1	5	1
QG1819_m_QG1892_f F1	90.8	2	6	1
QG1819_m_QG1892_f F1	80.08333333	3	6	9
QG1819_m_QG1892_f F1	86.05	8	7	8
QG1819_m_QG1892_f F1	84.86666667	9	8	3
QG1819_m_QG1892_f F1	88.01666667	6	7	7
QG1819_m_QG1892_f F1	93.01666667	10	8	7
QG1892 self	153.8333333	6	6	2
QG1892 self	172.05	10	8	8
QG1892 self	123.8666667	1	5	3
QG1892 self	121.9833333	3	5	6
QG1892 self	160.8	5	6	1
QG1892 self	168.9166667	8	7	4
QG1892 self	171.8333333	9	8	2
QG1892 self	131.95	2	5	5
QG1892 self	135.0833333	4	5	9
QG1892 self	152.95	7	6	5
QG1892_m_QG1819_f cross	76.98333333	3	5	6
QG1892_m_QG1819_f cross	79.95	9	8	5
QG1892_m_QG1819_f cross	80.06666667	6	6	8
QG1892_m_QG1819_f cross	77.01666667	8	7	7
QG1892_m_QG1819_f cross	82.8	1	5	1
QG1892_m_QG1819_f cross	81.91666667	2	5	4
QG1892_m_QG1819_f cross	81.05	4	5	8
QG1892_m_QG1819_f cross	79.91666667	5	6	4
QG1892_m_QG1819_f cross	79.08333333	7	6	9
QG1892_m_QG1819_f cross	79.08333333	10	8	9
QG1892_m_QG1819_f F1	82.95	2	5	5
QG1892_m_QG1819_f F1	85.01666667	3	5	7
QG1892_m_QG1819_f F1	84.86666667	5	6	3
QG1892_m_QG1819_f F1	82.8	7	7	1
QG1892_m_QG1819_f F1	81.91666667	10	8	4
QG1892_m_QG1819_f F1	81.06666667	6	6	8
QG1892_m_QG1819_f F1	82.08333333	9	7	9
QG1892_m_QG1819_f F1	84.86666667	1	5	3
QG1892_m_QG1819_f F1	84.86666667	8	7	3
