# Supplementary material for: Variation in inbreeding depression within and among Caenorhabditis species
Source: bioRxiv. 2025 Jun 7:2025.06.04.657873. Preprint. [Version 1] doi: 10.1101/2025.06.04.657873 (PMC12157486; doi:10.1101/2025.06.04.657873)
Supplement: Supplement 1 — Table S1. SibMatingExperiment.csv Raw data reporting the results of the 1200 sibmating experiments described in the manuscript. For each experiment, the table reports the experiment number (used to blind the experimenters to the strain identity), an identifier for the worm picker who carried out the experiment, and the worm strain and species. The result for each experiment is recorded as the last generation of the experiment in which the strain was observed alive. The status column indicates whether the strain died in that last recorded generation (status = 1) or whether it was still alive (status = 0). The columns Copulation, LaidEmbryos, and Young Adults record for each experiment whether in the final generation the line successfully copulated, laid embryos, and produced offspring that developed to the Young Adult stage. The data in this file underlie Figure 1 and Table 1. Table S2. RegressionResults.csv For each parameter (A, B) and each trait (Reproduction, Copulation, Fertility, Growth), the table reports the estimate, standard error, t-statistic, and p-value for each of the 11 isolates. For inbreeding load B, the table also shows p-values estimated from 10,000 simulations under the null hypothesis of no load. Table S3. RelativeFitnessData.csv For each of 120 individual females tracked through their reproductive lives, the table reports the strain, species, experimental plate, and number of male and female adults that developed from each of eight 8-hour time blocks. For example, columns 1F and 1M record the Female and Male progeny that developed to adulthood from embryos laid during the 1st time block. These data underlie Figure 2. Table S4. ScannerFitnessData.csv For each of 59 experimental plates tracked by flatbed scanner for population growth, the table records the genotype (treatment), the phenotype (sd_hours_to_starve, hours to resource exhaustion, measured as the peak of the standard deviation of pixel intensity), the replicate plate for the treatment ( [file media-1.zip › ReviewSupplement/FileS2.SibMatingAnalyses.R]

# File S2. Analyses
# R version 4.3.3
# x86_64-apple-darwin20

#inbreeding coefficients for the parents of each cross, from recursion equation for full sibs, taken from Lynch and Walsh eq 10.5b. 
fs <- NULL;
fs[1:2] <- c(0,0)
for(i in 3:25){fs[i] <- 0.25*(1+ 2*fs[i-1]+fs[i-2])}

#Read in the inbreeding data
inb <- read.csv(file = "TableS1.SibMatingExperiment.csv", stringsAsFactors = T)

# Very inefficient loops for making a data.frame of strain x generation results
AllCrossFailures <- NULL;
AllCrossSuccesses <- NULL;
Allfstats <- NULL; 
AllStrains <- NULL;
AllCopSuccess <- NULL;
AllCopFailures <- NULL;
AllFertSuccess <- NULL;
AllFertFailures <- NULL;
AllGroSuccess <- NULL;
AllGroFailures <- NULL;

for(q in 1:11){ #For every strain...

	Failure <- NULL; 
	Success <- NULL;
	fstat <- NULL;
	strain <- NULL;
	cop <- NULL;
	Cod <- NULL; 
	fert <- NULL;
	Ste <- NULL;
	gro <- NULL;
	EmbLva <- NULL;

	straindata <- inb[inb$Strain == levels(inb$Strain)[q],]
	
		
		for(i in 0:20){	#For every generation...
			
			Failure[i+1] <- sum(straindata $LastGen == i & straindata $Status == 1, na.rm=T) #this right-censors the few plates that were lost during the experiment
			Success[i+1] <- sum(straindata $LastGen > i , na.rm = T)
			fstat[i+1] <- fs[i+1]; # this applies the parental generation f statistic to each cross. 
			strain[i+1] <- levels(inb$Strain)[q]
			cop[i+1] <- sum(straindata$LastGen ==i & straindata$Status ==1 & straindata$Copulation == 1, na.rm =T)
			Cod[i+1] <- sum(straindata$LastGen ==i & straindata$Status ==1 & straindata$Copulation == 0, na.rm =T)
			fert[i+1] <- sum(straindata$LastGen ==i & straindata$Status ==1 & straindata$LaidEmbryos == 1, na.rm = T)
			Ste[i+1] <- sum(straindata$LastGen ==i & straindata$Status ==1 & straindata$Copulation == 1 & straindata$LaidEmbryos == 0, na.rm = T)			
			gro[i+1] <- sum(straindata$LastGen ==i & straindata$Status ==1 & straindata$YoungAdults == 1 , na.rm = T);			
			EmbLva[i+1] <-  sum(straindata$LastGen ==i & straindata$Status ==1 & straindata$LaidEmbryos == 1 & straindata$YoungAdults == 0, na.rm = T)
		
		}
		
		###
		#This block combines the first and second cross generations, where F=0 for both. 
		F0failures = sum(Failure[fstat == 0])
		F0successes = sum(Success[fstat == 0])
		F0cop = sum(cop[fstat == 0])
		F0Cod =sum(Cod[fstat ==0])
		F0fert = sum(fert[fstat == 0]) 
		F0Ste = sum(Ste[fstat == 0])
		F0gro  = sum(gro[fstat ==0])
		F0Emb = sum(EmbLva[fstat == 0])
		Failure <- c(F0failures, Failure[3:21])
		Success <- c(F0successes, Success[3:21])
		cop <- c(F0cop, cop[3:21])
		Cod <- c(F0Cod, Cod[3:21])
		fert <- c(F0fert, fert[3:21])
		Ste <- c(F0Ste, Ste[3:21])
		gro <- c(F0gro, gro[3:21])
		EmbLva <-c(F0Emb, EmbLva[3:21])
		fstat <- fstat[2:21]
		strain <- strain[2:21]
		###
			
	# Concatenate data across strains
	AllCrossFailures <- c(AllCrossFailures, Failure)
	AllCrossSuccesses <- c(AllCrossSuccesses, Success)
	Allfstats <- c(Allfstats, fstat)
	AllStrains <- c(AllStrains, strain)
	AllCopSuccess <- c(AllCopSuccess, cop);
	AllCopFailures <- c(AllCopFailures, Cod)
	AllFertSuccess <- c(AllFertSuccess, fert);
	AllFertFailures <- c(AllFertFailures, Ste);
	AllGroSuccess <- c(AllGroSuccess, gro)
	AllGroFailures <- c(AllGroFailures, EmbLva);


}
AllCopSuccesses <- AllCopSuccess + AllCrossSuccesses
AllFertSuccesses <- AllFertSuccess + AllCrossSuccesses
AllGroSuccesses <- AllGroSuccess + AllCrossSuccesses

Species <- vector(length = length(AllStrains))
Species[AllStrains == "EM464"] <- "USremanei"
Species[AllStrains == "PB219"] <- "USremanei"
Species[AllStrains == "QG549"] <- "OKremanei"
Species[AllStrains == "QG548"] <- "OKremanei"
Species[AllStrains == "QG702"] <- "Cpanamensis"
Species[AllStrains == "QG703"] <- "Cpanamensis"
Species[AllStrains == "QG704"] <- "Cbecei"
Species[AllStrains == "QG711"] <- "Cbecei"
Species[AllStrains == "QG122"] <- "Ckamaaina"
Species[AllStrains == "QG123"] <- "Ckamaaina"
Species[AllStrains == "fog-2"] <- "Celegans"
Species <- as.factor(Species)


#Four relevant datasets:
Reproduction <- data.frame(Yes = AllCrossSuccesses, No = AllCrossFailures, Strain = as.factor(AllStrains), f = Allfstats, Species)
Copulation <- data.frame(Yes = AllCopSuccesses, No = AllCopFailures, Strain = as.factor(AllStrains), f = Allfstats, Species)
Fertility <- data.frame(Yes = AllFertSuccesses, No = AllFertFailures, Strain = as.factor(AllStrains), f = Allfstats, Species)
Growth <- data.frame(Yes = AllGroSuccesses, No = AllGroFailures, Strain = as.factor(AllStrains), f = Allfstats, Species)

#Clean up
rm(list = c("AllCopFailures","AllCopSuccess","AllCopSuccesses","AllCrossFailures","AllCrossSuccesses","AllFertFailures","AllFertSuccess","AllFertSuccesses","Allfstats","AllGroFailures","AllGroSuccess","AllGroSuccesses","AllStrains","Cod","cop","EmbLva","F0Cod","F0cop","F0Emb","F0failures","F0fert","F0gro","F0Ste","F0successes","Failure","fert","fs","fstat","gro","i","q","Species","Ste","strain","straindata","Success"))


#################
# Morton, a function to perform iteratively-weighted linear regression of ln(success/total) on inbreeding coefficient f. 
#################
Morton <- function(SP){ #for example, Reproduction, a four-column dataframe of yes, no, strain, f
	
	SP$Yes[SP$Yes == 0] <- NA
	frame <- NULL;
	na.omit(data.frame(SP$Yes, SP$No, SP$Strain, SP$f)) -> frame
	names(frame) <- c("yes", "no",  "Strain", "Fs")	
	n <- frame$yes + frame$no
	lnR <- log(frame$yes/n)
	frame <- data.frame(frame, n, lnR)
	yescount <- frame$yes # yescount is here to adjust starting weights in cases where otherwise we'd have to divide by 0.
	yescount[frame$no ==0] <- frame$yes[frame$no == 0]-1
	wts <- (frame$n) * (yescount/frame$n) / (1-yescount/frame$n) # From Morton et al. 1956. Starting point for weights
	m1 <- lm(-lnR ~ -1 + Strain/Fs, data = frame, weights = wts)
	P <- exp(-predict(m1)) # estimate binomial success probability from the model 
	P[which(P > 0.999)] <- 0.999 # This prevents infinite and negative weights
	wts <- frame$n * P / (1-P) # iteratively reweight using the estimated probabilities
	m <- list();
	niter <- 20
	for(q in 1:niter){
 		m[[q]] <- lm(-lnR ~ -1 + Strain/Fs, weights = wts, data = frame)
		P <- exp(-predict(m[[q]]))
		P[which(P > 0.999)] <- 0.999
 		wts <- frame$n * P / (1-P)
	}
	model <- m[[niter]]
	return(model)	
}

##Example usage:
summary(Morton(Reproduction))
write.csv(data.frame(summary(Morton(Reproduction))$coef,summary(Morton(Copulation))$coef, summary(Morton(Fertility))$coef, summary(Morton(Growth))$coef ), "MortonResults.csv")

#################
# sim.Morton, a function to simulate the null distribution of the strain-specific t-statistics under the null hypothesis of no inbreeding depression (B = 0), conditional on the observed sample sizes. 
# Specify the dataset to simulate as SP = for example, Reproduction, a four-column dataframe of yes, no, strain, f
#Returns a matrix of simulated t-statistics, n.strains x n.sims.
#################

sim.Morton <- function(SP, n.sims = 100, n.strains = 11){
	StrainSpecific.t <- matrix(nrow = n.strains, ncol = n.sims)
	for(i in 1:n.sims){
		frame <- NULL;
		na.omit(data.frame(SP$Yes, SP$No, SP$Strain, SP$f)) -> frame
		names(frame) <- c("yes", "no",  "Strain", "Fs")
		n <- frame$yes + frame$no
		frame <- data.frame(frame, n)
		est.prob <- sum(frame$no, na.rm =T)/sum(frame$n, na.rm =T)
		rbinom(length(frame$no), frame$n, est.prob) -> frame$no
		frame$yes <- frame$n - frame$no
		frame$yes[frame$yes == 0] <- NA
		na.omit(frame) -> frame
		lnR <- log(frame$yes/frame$n)
		frame <- data.frame(frame, lnR)
		yescount <- frame$yes # yescount is here to adjust starting weights in cases where otherwise we'd have to divide by 0.
		yescount[frame$no ==0] <- frame$yes[frame$no == 0]-1
		wts <- (frame$n) * (yescount/frame$n) / (1-yescount/frame$n) # From Morton et al. 1956. Starting point for weights
		m1 <- lm(-lnR ~ -1 + Strain/Fs, data = frame, weights = wts)
		P <- exp(-predict(m1)) # estimate binomial success probability from the model 
		P[which(P > 0.999)] <- 0.999 # This prevents infinite and negative weights
		wts <- frame$n * P / (1-P) # iteratively reweight using the estimated probabilities
		m <- list();
		niter <- 20
		for(q in 1:niter){
	 		m[[q]] <- lm(-lnR ~ -1 + Strain/Fs, weights = wts, data = frame)
			P <- exp(-predict(m[[q]]))
			P[which(P > 0.999)] <- 0.999
	 		wts <- frame$n * P / (1-P)
		}
	StrainSpecific.t[1:n.strains,i] <-  summary(m[[niter]])$coef[(n.strains+1):(2*n.strains),3]  
	}
	return(StrainSpecific.t)	
}

#################
# EstPvaluesForBFromSimulations, a function to estimate p-values for the hypothesis that B = 0 using the t-statistic distributions from simulations. 
#Returns a vector of p-values, one for each strain
#################

EstPvaluesForBFromSimulations <- function(SP, n.sims = 100, n.strains = 11){
	model <- Morton(SP)
	model.t <- summary(model)$coef[(n.strains+1):(2*n.strains),3]
	sim.t <- sim.Morton(SP, n.sims, n.strains)
	pBs <- NULL;
	for(j in 1:n.strains){
		pBs[j] <- sum(sim.t[j,] > model.t[j])/n.sims
	}
	return(pBs)
}

##Example usage:
date()
EstPvaluesForBFromSimulations(Reproduction, n.sims = 100000); date()
EstPvaluesForBFromSimulations(Copulation, n.sims = 100000); date()
EstPvaluesForBFromSimulations(Fertility, n.sims = 100000); date()
EstPvaluesForBFromSimulations(Growth, n.sims = 100000); date()

#################
#Lynch's J statistic
#Test of the null hypothesis that B = 0.
#J = abs(^B) / sqrt(2*phi*VG0/nlines)
#phi is a function of the experimental design, as in Lynch 1988 Fig. 4.
#VG0 is the additive genetic variance for the phenotype in the founding population, i.e., Var(genetic part of A)
	# The estimated total variance in each founding gonochoristic population ranges from 0.000 to 0.036 depending on the phenotype and population.
#J > 1 implies that B differs from zero by more than two standard errors
#The number of lines per strain is a key input, and because it varies across the experiment the min is most conservative.
#################
Jstat <- function(SP, phi = 2.3, VG0 = 0.01, method = c("min", "mean", "geometric", "harmonic")){
	SP$Yes[SP$Yes == 0] <- NA
	frame <- NULL;
	na.omit(data.frame(SP$Yes, SP$No, SP$Strain, SP$f)) -> frame
	model <- Morton(SP)
	n.strains <- length(levels(SP$Strain))
	modelB <- summary(model)$coef[(n.strains+1):(2*n.strains),1]
	nlines <-  NULL;
	for(i in 1:n.strains){  #What's the number of lines assayed per observation
		obs <- (frame$SP.Yes+frame$SP.No)[frame$SP.Strain == levels(frame$SP.Strain)[i]]
		if(method == "min"){
			nlines[i] <- min(obs)		
		}
		else if(method == "mean"){
			nlines[i] <- mean(obs)					
		}
		else if(method == "geometric"){
			nlines[i] <- prod(obs)^(1/length(obs))					
		}
		else if(method == "harmonic"){			
			nlines[i] <- 1/mean(1/obs)					
		}else {
			stop("what method?")
		}
	}
	abs(modelB) / sqrt(2*phi*VG0/nlines)
}

##Example usage
Jstat(Reproduction, method = "min")


#################
#Plotting functions
library(RColorBrewer)
library(survival)
colseq <- c("blue",1, "blue","brown","brown","darkgreen","darkgreen","orange","orange","purple","purple")

#################
#MortonPlot, a function to plot the data and model for each strain, one at a time
#################
MortonPlot <- function(SP, strain){
	straincount <- length(levels(SP$Strain))
	model <- Morton(SP)
	modelA <- summary(model)$coef[1:straincount,1]
	modelB <- summary(model)$coef[(straincount+1):(2*straincount),1]
	modelB.P <- summary(model)$coef[(straincount+1):(2*straincount),4]
	SP$Yes[SP$Yes == 0] <- NA
	frame <- NULL;
	na.omit(data.frame(SP$Yes, SP$No, SP$Strain, SP$f)) -> frame
	names(frame) <- c("yes", "no",  "Strain", "Fs")
	lnR <- log(frame$yes/(frame$yes + frame$no))
	plot(-lnR[frame$Strain == strain] ~ Fs[frame$Strain == strain], cex = 0.05*(yes+no)[frame$Strain == strain],data = frame, ylim = c(-0.05,0.6), xlim = c(0,1.05), xaxs = "i", yaxs = "i", main = paste(strain, "\np =", signif(modelB.P[which(levels(SP$Strain) == strain)], digits = 2), "B =", round(modelB[which(levels(SP$Strain) ==strain)], 2)), xlab = "F", ylab = "-log(Probability)")
#	points(lnM[frame$Strain == strain] ~ Fs[frame$Strain == strain], cex = 0.01*model$weights[frame$Strain == strain],data = frame, col  = 2)
	abline(modelA[which(levels(SP$Strain) == strain)], modelB[which(levels(SP$Strain) == strain)])
}
#################
#Plot all of the strains
par(mfrow = c(2, 6));
for(x in c(1,3,6,7,4,5,8:11,2)){MortonPlot(Reproduction, strain = levels(Reproduction $Strain)[x])}

##################
#PlotRegressions, to show all the slopes and intercepts at once
PlotRegressions <- function(SP, sds = "no"){
	straincount <- length(levels(SP$Strain))
	model <- Morton(SP)
	modelA <- summary(model)$coef[1:straincount,1]
	modelAsd <- summary(model)$coef[1:straincount,2]	
	modelB <- summary(model)$coef[(straincount+1):(2*straincount),1]
	modelBsd <- summary(model)$coef[(straincount+1):(2*straincount),2]
	plot(x = c(0,1), y = c(0,0.4), ty = "n", xaxs = "i", yaxs = "i", xlab = "F", ylab = "-logR")
	for(i in 1:11){
		abline(modelA[i],modelB[i], lwd = 2, col = colseq[i])
		if(sds == "yes"){
			abline(modelA[i]+modelAsd[i], modelB[i]+modelBsd[i], lwd = .5, col = rainbow(11)[i])
			abline(modelA[i]-modelAsd[i], modelB[i]-modelBsd[i], lwd = .5, col = rainbow(11)[i])
		}
	}
}
PlotRegressions(Reproduction)
PlotRegressions(Copulation)
PlotRegressions(Fertility)
PlotRegressions(Growth)

##################
# Plot Figure 1

# Plot survival curves
par(mfrow = c(1,3))
# Extinction curves
plot(survfit(Surv(inb$LastGen, inb$Status)~inb$Strain), col = colseq, lwd =2, ylab = "Proportion of Lines Surviving", xlab = "Generation", yaxs = "i")
# Expected curves absent inbreeding depression
plot(survfit(Surv(inb$LastGen, inb$Status)~inb$Strain), col = colseq, lwd =0, ylab = "Expected Proportion of Lines Surviving", xlab = "Generation", yaxs = "i")
model <- Morton(Reproduction)
straincount <- length(levels(Reproduction$Strain))
modelA <- summary(model)$coef[1:straincount,1]
t <- seq(0,22,1)
for(i in 1:11){
lines(1-pexp(t,modelA[i])~I(t), lwd =2, lty = 3, col = colseq[i])
}
# Regression slopes
PlotRegressions(Reproduction)
