# Supplementary material for: Variation in inbreeding depression within and among Caenorhabditis species
Source: bioRxiv. 2025 Jun 7:2025.06.04.657873. Preprint. [Version 1] doi: 10.1101/2025.06.04.657873 (PMC12157486; doi:10.1101/2025.06.04.657873)
Supplement: Supplement 1 — Table S1. SibMatingExperiment.csv Raw data reporting the results of the 1200 sibmating experiments described in the manuscript. For each experiment, the table reports the experiment number (used to blind the experimenters to the strain identity), an identifier for the worm picker who carried out the experiment, and the worm strain and species. The result for each experiment is recorded as the last generation of the experiment in which the strain was observed alive. The status column indicates whether the strain died in that last recorded generation (status = 1) or whether it was still alive (status = 0). The columns Copulation, LaidEmbryos, and Young Adults record for each experiment whether in the final generation the line successfully copulated, laid embryos, and produced offspring that developed to the Young Adult stage. The data in this file underlie Figure 1 and Table 1. Table S2. RegressionResults.csv For each parameter (A, B) and each trait (Reproduction, Copulation, Fertility, Growth), the table reports the estimate, standard error, t-statistic, and p-value for each of the 11 isolates. For inbreeding load B, the table also shows p-values estimated from 10,000 simulations under the null hypothesis of no load. Table S3. RelativeFitnessData.csv For each of 120 individual females tracked through their reproductive lives, the table reports the strain, species, experimental plate, and number of male and female adults that developed from each of eight 8-hour time blocks. For example, columns 1F and 1M record the Female and Male progeny that developed to adulthood from embryos laid during the 1st time block. These data underlie Figure 2. Table S4. ScannerFitnessData.csv For each of 59 experimental plates tracked by flatbed scanner for population growth, the table records the genotype (treatment), the phenotype (sd_hours_to_starve, hours to resource exhaustion, measured as the peak of the standard deviation of pixel intensity), the replicate plate for the treatment ( [file media-1.zip › ReviewSupplement/TableS3.RelativeFitnessData.csv]

Strain	Plate	Species	Include	1F	1M	2F	2M	3F	3M	4F	4M	5F	5M	6F	6M	7F	7M	8F	8M	NOTES
QG1870	1	C. remanei	1	0	0	0	0	0	0	0	0	1	0	NA	NA	NA	NA	NA	NA	Lva, bagging, DOP
QG702	2	C. panamensis	1	21	11	46	30	41	44	44	58	32	25	1	0	0	0	0	0
QG123	3	C. kamaaina	1	15	12	50	38	44	57	24	19	0	0	0	0	NA	NA	NA	NA
QG1819	4	C. panamensis	1	11	2	27	15	22	13	22	23	11	10	4	1	1	0	0	0	P4Emb
QG704	5	C. becei	1	17	10	42	32	63	43	47	62	16	20	1	1	0	0	0	0
QG1971	6	C. becei	1	7	4	16	11	14	15	3	5	0	1	0	1	0	1	0	0	P4Emb
QG549	7	C. rem OK	0	13	7	25	28	NA	NA	NA	NA	NA	NA	NA	NA	NA	NA	NA	NA	DOW
QG1910	8	C. kamaaina	1	4	3	10	4	7	9	1	1	0	0	0	0	NA	NA	NA	NA	P4Emb
EM464	9	C. remanei	1	11	7	23	21	29	31	18	19	0	2	0	0	0	1	0	0	P4Emb
QG1817	10	C. kamaaina	0	10	4	33	14	41	34	26	44	2	3	0	0	0	0	0	0
QG1816	11	C. kamaaina	1	5	7	33	19	22	37	15	18	0	0	0	0	0	0	NA	NA
QG1777	12	C. remanei	1	0	1	11	8	9	6	1	1	0	0	0	0	NA	NA	NA	NA
QG1818	13	C. rem OK	1	1	2	15	11	18	19	14	14	8	9	8	3	4	4	2	3	P4Emb
QG1808	14	C. becei	1	20	9	46	32	64	40	46	67	44	62	8	11	0	0	0	0
QG1873	15	C. rem OK	1	0	2	3	6	4	11	2	1	1	3	0	2	0	0	0	1	P4Emb
QG1962	16	C. rem OK	1	0	0	0	0	8	2	14	12	11	6	3	1	0	1	0	0	plugged, Emb
QG1901	17	C. becei	1	13	6	36	27	51	43	39	54	6	21	0	0	1	0	0	0
QG1984	18	C. panamensis	0	0	0	0	0	0	0	0	0	0	0	0	0	NA	NA	NA	NA	no plug; was able to mate 12/24
QG1892	19	C. panamensis	1	2	0	9	8	8	6	7	1	0	1	1	1	0	0	0	0	P4Emb
QG1956	20	C. remanei	1	0	0	1	1	1	2	1	1	0	0	0	0	0	0	0	0	Emb, P4Emb
QG1808	21	C. becei	1	22	12	49	26	57	51	42	61	30	36	0	1	0	0	0	0
QG1818	22	C. rem OK	1	6	3	20	15	16	27	17	16	8	1	2	3	0	0	0	0
QG1870	23	C. remanei	1	0	0	2	2	1	0	0	0	1	0	0	0	0	0	0	0	P4Emb
QG1971	24	C. becei	1	8	5	35	21	42	46	9	18	0	0	0	0	0	0	NA	NA
QG1901	25	C. becei	1	16	11	38	24	57	47	30	49	4	6	0	0	0	0	NA	NA
QG1910	26	C. kamaaina	1	2	2	7	3	16	19	22	18	1	1	0	0	0	0	NA	NA	P4Emb; messed up worms
QG704	27	C. becei	1	8	8	43	26	65	38	57	51	36	52	9	4	1	0	0	0
QG123	28	C. kamaaina	1	14	18	37	33	10	12	0	0	0	0	0	0	NA	NA	NA	NA
QG1984	29	C. panamensis	1	1	0	0	1	0	0	0	0	2	5	0	1	0	0	0	0	Emb, P4Emb
QG1777	30	C. remanei	1	0	0	3	1	2	0	1	0	0	0	0	0	NA	NA	NA	NA
QG1819	31	C. panamensis	1	14	7	33	21	43	33	40	39	42	38	15	26	2	2	0	1	P4Emb
QG1816	32	C. kamaaina	1	7	4	24	20	22	28	3	7	1	1	0	0	0	0	NA	NA	P4Emb
QG1962	33	C. rem OK	1	4	2	23	2	23	11	18	29	22	24	7	14	5	8	8	12	had no progeny on plate 9
QG1892	34	C. panamensis	1	0	0	0	0	3	1	3	1	1	2	2	1	0	0	0	1	Lva, plug, P4Emb
QG549	35	C. rem OK	1	11	4	30	14	26	34	41	35	33	35	5	6	1	0	0	0
QG1817	36	C. kamaaina	0	20	8	34	31	58	39	37	63	16	25	1	0	0	0	0	0
QG1956	37	C. remanei	1	0	0	0	0	0	0	0	0	0	0	0	0	0	0	0	0	no plug? But Emb, P4Emb
EM464	38	C. remanei	1	10	6	19	24	28	26	28	30	25	26	3	2	0	0	0	1	P4Emb
QG1873	39	C. rem OK	1	1	0	1	1	4	4	1	2	1	4	0	2	0	0	0	1	P4Emb
QG702	40	C. panamensis	1	12	11	36	27	34	33	11	12	2	0	1	0	0	0	0	0
QG1892	41	C. panamensis	1	5	6	13	18	15	9	2	2	0	0	0	0	0	0	0	0	P4Emb
QG704	42	C. becei	1	20	12	44	29	46	55	36	44	7	5	1	0	0	0	NA	NA
QG1910	43	C. kamaaina	1	5	7	21	16	9	20	1	2	0	0	0	0	0	0	NA	NA	P4Emb; many small messed up worms
QG1817	44	C. kamaaina	0	18	7	39	25	53	36	14	26	0	0	0	0	0	0	NA	NA	P4Emb
QG1984	45	C. panamensis	1	0	0	0	0	0	0	0	0	0	0	0	0	NA	NA	NA	NA	Emb, P4Emb
QG1819	46	C. panamensis	1	16	14	30	23	34	32	30	26	4	1	0	0	0	0	NA	NA	P4Emb
QG1818	47	C. rem OK	1	0	0	6	4	12	4	10	7	3	4	1	1	0	3	0	0	plugged
QG702	48	C. panamensis	1	21	13	36	33	30	40	28	32	18	16	11	13	5	13	8	13	had no progeny on plate 9
QG123	49	C. kamaaina	1	8	15	29	23	32	31	27	41	14	15	0	0	0	0	NA	NA
QG1777	50	C. remanei	0	0	0	0	0	0	0	0	0	0	0	0	0	NA	NA	NA	NA	unclear mating status; was able to mate 12/24
QG549	51	C. rem OK	1	10	7	31	23	29	36	28	22	7	17	0	0	0	0	NA	NA	P4Emb
QG1971	52	C. becei	1	4	1	18	8	10	15	3	5	0	0	0	0	NA	NA	NA	NA
QG1956	53	C. remanei	1	0	1	1	1	0	3	0	0	0	0	0	0	0	0	NA	NA	P4Emb
QG1816	54	C. kamaaina	1	8	8	26	23	18	27	12	13	7	9	1	3	0	0	0	0	P4Emb
EM464	55	C. remanei	1	4	0	14	15	6	8	0	0	0	1	0	0	0	0	NA	NA
QG1873	56	C. rem OK	1	2	2	4	2	3	4	1	1	3	3	2	4	2	1	0	1	P4Emb
QG1808	57	C. becei	1	24	6	51	22	48	52	36	51	34	39	0	0	0	0	0	0
QG1870	58	C. remanei	1	0	0	0	0	0	0	0	0	0	0	0	0	NA	NA	NA	NA	Lva
QG1962	59	C. rem OK	1	8	5	25	11	24	30	1	2	0	0	1	0	0	0	0	0
QG1901	60	C. becei	1	17	9	36	30	43	49	11	20	1	2	1	0	0	0	0	0
QG1901	61	C. becei	1	13	11	35	29	43	48	9	8	0	0	1	0	NA	NA	NA	NA
QG1956	62	C. remanei	1	0	0	0	2	3	0	0	0	0	1	2	1	0	1	0	1	P4Emb
QG702	63	C. panamensis	1	10	15	35	28	41	38	50	49	32	26	0	0	0	0	0	0
QG1808	64	C. becei	1	22	17	56	27	57	44	37	72	21	31	0	0	1	0	0	0
QG1817	65	C. kamaaina	0	19	7	33	25	56	40	41	50	15	30	0	0	0	0	NA	NA
QG1892	66	C. panamensis	1	3	8	9	10	3	0	0	1	0	0	0	0	NA	NA	NA	NA
QG549	67	C. rem OK	1	10	9	27	30	36	28	12	15	0	0	0	1	NA	NA	NA	NA
QG1819	68	C. panamensis	1	19	5	30	22	36	40	35	29	17	22	1	1	0	1	1	1
QG1910	69	C. kamaaina	1	8	1	0	0	1	0	0	0	0	0	0	0	0	0	NA	NA	Emb
QG123	70	C. kamaaina	1	11	4	27	35	44	45	5	3	0	0	0	0	NA	NA	NA	NA	P4Emb
QG1873	71	C. rem OK	1	2	1	12	7	1	7	1	0	0	0	0	0	NA	NA	NA	NA
QG704	72	C. becei	1	22	13	42	32	62	40	45	53	30	46	6	9	0	0	1	0
QG1777	73	C. remanei	1	4	6	9	10	16	5	14	6	6	1	1	3	1	0	1	0
QG1818	74	C. rem OK	1	1	3	17	14	20	23	24	16	29	18	11	12	7	7	6	8	P4Emb; had no progeny on plate 9
QG1962	75	C. rem OK	1	4	0	24	2	15	12	22	26	7	12	1	2	0	1	0	0	P4Emb
QG1971	76	C. becei	1	8	6	35	22	23	31	0	1	0	0	0	0	NA	NA	NA	NA
QG1984	77	C. panamensis	1	1	0	1	1	1	0	2	1	NA	NA	NA	NA	NA	NA	NA	NA	Bagged
QG1870	78	C. remanei	1	0	0	0	1	0	1	0	0	0	0	0	0	0	0	1	0	Emb, P4Emb
EM464	79	C. remanei	1	6	13	20	21	25	19	18	9	14	14	7	7	2	0	0	1	P4Emb
QG1816	80	C. kamaaina	1	10	10	35	25	33	44	27	22	0	1	0	0	NA	NA	NA	NA
QG1910	81	C. kamaaina	1	0	0	0	1	11	1	4	3	0	0	0	0	0	0	NA	NA	P4Emb
QG549	82	C. rem OK	1	14	5	28	21	33	28	33	35	29	36	9	13	0	2	0	0
QG1817	83	C. kamaaina	0	12	5	25	18	39	22	36	35	19	29	0	0	0	0	NA	NA	Noted small and deformed on several plates
QG1870	84	C. remanei	0	0	0	0	2	NA	NA	NA	NA	NA	NA	NA	NA	NA	NA	NA	NA	DOW
QG1901	85	C. becei	1	17	14	43	22	57	39	53	44	30	59	3	1	1	0	0	0
QG1984	86	C. panamensis	1	0	0	1	0	0	1	0	0	0	0	1	0	0	0	0	0	Emb, P4Emb
EM464	87	C. remanei	1	15	8	24	15	23	13	4	1	1	0	1	0	0	0	0	0
QG1956	88	C. remanei	0	0	0	0	0	0	0	0	0	0	0	0	0	0	0	NA	NA	was able to mate 12/24
QG702	89	C. panamensis	1	25	22	42	42	42	45	32	35	3	4	0	1	0	0	0	0
QG1777	90	C. remanei	1	0	7	14	11	11	8	1	0	0	0	0	1	0	0	NA	NA
QG1816	91	C. kamaaina	1	11	3	30	8	40	11	10	11	0	0	0	0	0	0	NA	NA	P4Emb
QG1819	92	C. panamensis	1	15	6	27	23	29	22	45	17	34	31	28	24	2	4	1	0	P4Emb
QG1962	93	C. rem OK	1	6	2	29	2	18	23	19	23	10	5	0	1	0	0	0	1
QG704	94	C. becei	1	26	6	42	27	56	49	19	47	0	1	0	0	0	0	NA	NA
QG1873	95	C. rem OK	1	5	2	21	17	15	23	9	15	2	9	1	1	0	0	0	0	P4Emb
QG1808	96	C. becei	1	21	8	51	28	79	33	44	59	34	67	24	20	3	0	0	0
QG1892	97	C. panamensis	1	2	0	13	7	0	2	0	0	0	0	0	0	0	0	0	0
QG1971	98	C. becei	1	22	9	39	30	37	50	9	15	0	1	0	0	0	0	NA	NA
QG123	99	C. kamaaina	1	22	14	47	26	38	28	32	48	34	30	0	0	0	0	NA	NA
QG1818	100	C. rem OK	1	4	6	16	13	18	9	12	12	6	4	1	0	0	0	0	0
QG549	101	C. rem OK	1	12	2	38	25	27	44	30	17	1	0	0	0	0	0	NA	NA
QG702	102	C. panamensis	1	13	13	33	36	49	44	40	48	40	42	20	21	6	3	2	3
QG1819	103	C. panamensis	1	1	3	18	8	9	16	7	7	0	2	0	0	0	0	0	0	P4Emb
QG1808	104	C. becei	1	21	15	51	27	52	41	35	52	22	42	3	5	2	0	0	0
QG704	105	C. becei	1	19	10	39	32	48	52	30	41	4	5	0	0	0	0	NA	NA
QG1984	106	C. panamensis	1	2	0	0	1	0	0	0	0	0	0	0	0	0	0	NA	NA	P4Emb
QG1816	107	C. kamaaina	1	0	0	7	8	14	14	9	7	1	0	0	0	0	0	NA	NA	plugged
EM464	108	C. remanei	1	19	9	29	21	32	32	39	30	12	13	0	0	0	1	0	0
QG1971	109	C. becei	1	12	7	33	22	54	31	23	54	0	1	0	0	0	0	NA	NA
QG1956	110	C. remanei	1	0	0	0	1	0	0	0	0	0	0	0	0	NA	NA	NA	NA	P4Emb
QG1962	111	C. rem OK	1	6	1	29	12	30	29	20	29	17	27	11	9	5	4	3	4
QG1777	112	C. remanei	1	3	2	0	1	0	0	0	0	0	0	0	0	NA	NA	NA	NA
QG1892	113	C. panamensis	0	0	0	0	0	0	0	0	0	0	0	0	0	NA	NA	NA	NA	plugged; was able to mate and produce embryos 12/24
QG1870	114	C. remanei	1	0	0	0	0	1	1	0	1	0	0	0	0	0	0	0	0	plugged, Emb, P4Emb
QG1901	115	C. becei	1	19	15	32	35	40	38	12	11	0	1	0	0	0	0	NA	NA
QG123	116	C. kamaaina	0	0	0	0	0	0	0	0	0	0	0	0	0	NA	NA	NA	NA	plugged; no remating data
QG1818	117	C. rem OK	1	14	5	21	20	22	25	24	24	26	24	16	12	3	7	8	12	had no progeny on plate 9
QG1873	118	C. rem OK	1	0	0	2	0	3	3	1	2	3	0	0	0	0	0	0	0	plugged, P4Emb
QG1910	119	C. kamaaina	1	3	5	12	12	2	4	0	0	0	0	0	0	NA	NA	NA	NA
QG1817	120	C. kamaaina	0	18	9	41	23	59	40	34	66	5	11	0	0	0	0	0	0
